# Supplementary material for: Metallacarborane Synthons for Molecular Construction—Oligofunctionalization of Cobalt Bis(1,2-dicarbollide) on Boron and Carbon Atoms with Extendable Ligands
Source: Molecules. 2023 May 16;28(10):4118. doi: 10.3390/molecules28104118 (PMC10221555; doi:10.3390/molecules28104118)
Supplement: Supplementary file 1 [file molecules-28-04118-s001.zip]

Archive with 1 entries (1 files):
- molecules-2372264-supplementary.pdf
